# Supplementary material for: Prognostic factors of pediatric pelvic and genitourinary rhabdomyosarcoma: An analysis based on SEER database
Source: Front Oncol. 2022 Sep 5;12:992738. doi: 10.3389/fonc.2022.992738 (PMC9483154; doi:10.3389/fonc.2022.992738)
Supplement: Supplementary file 1 [file Table_1.xls]

## Sheet: SEEr RMS
	Yearofbirth	Age of diagnosis	Age	survival month	Race	Sex	YearofDiagnosis	Site	Histology	Summary stage	Cancer directed surgery	Radiation recode summary	Radiation recode	Chemotherapy	SEER cause specifc death classificaton	vital status	status (censoring)	Disease
1	1983	16	15-19	115	Other	Male	1999	Testis	Embryonal RMS	Regional	Yes	None	None	Yes	Alive or dead of other cause	Alive	Alive	RMS
2	1988	12	10-14	38	White	Male	2001	Kidney and Renal Pelvis	Alveolar RMS	Distant	Yes	Yes	After surgery	Yes	Dead (attributable to this cancer dx)	Dead	Dead (attributable to this cancer dx)	RMS
3	1988	13	10-14	28	White	Male	2002	Prostate	Alveolar RMS	Distant	Yes	Yes	After surgery	Yes	Dead (attributable to this cancer dx)	Dead	Dead (attributable to this cancer dx)	RMS
4	1986	16	15-19	167	White	Female	2003	Uterus	Embryonal RMS	Localized	Yes	None	None	Yes	Alive or dead of other cause	Alive	Alive	RMS
5	1987	17	15-19	135	White	Female	2005	Uterus	Embryonal RMS	Localized	Yes	None	None	Yes	Alive or dead of other cause	Alive	Alive	RMS
6	1987	17	15-19	134	White	Female	2005	Uterus	Embryonal RMS	Localized	Yes	None	None	Yes	Alive or dead of other cause	Alive	Alive	RMS
7	2004	1	0-4	26	White	Male	2006	Prostate	Embryonal RMS	Regional	No	Yes	Radiation (without surgery)	Yes	Dead (attributable to this cancer dx)	Dead	Dead (attributable to this cancer dx)	RMS
8	1994	14	10-14	102	White	Male	2008	Testis	Embryonal RMS	Localized	Yes	Yes	After surgery	Yes	Alive or dead of other cause	Alive	Alive	RMS
9	2006	2	0-4	97	Black	Male	2008	Urinary Bladder	Embryonal RMS	Localized	Yes	None	None	Yes	Alive or dead of other cause	Alive	Alive	RMS
10	2007	2	0-4	80	White	Male	2009	Testis	Embryonal RMS	Localized	Yes	None	None	Yes	Alive or dead of other cause	Alive	Alive	RMS
11	1992	18	15-19	27	White	Male	2011	Prostate	Alveolar RMS	Distant	No	Yes	Radiation (without surgery)	Yes	Alive or dead of other cause	Dead	dead of other cause	RMS
12	2010	2	0-4	41	Black	Male	2013	Urinary Bladder	Embryonal RMS	Localized	Yes	Yes	After surgery	Yes	Alive or dead of other cause	Alive	Alive	RMS
13	2010	2	0-4	39	White	Male	2013	Prostate	Embryonal RMS	Localized	No	Yes	Radiation (without surgery)	Yes	Alive or dead of other cause	Alive	Alive	RMS
14	1993	5	5-9	208	White	Female	1998	Urinary Bladder	Embryonal RMS	Distant	Yes	Yes	After surgery	Yes	N/A not first tumor	Alive	Alive	RMS
15	1984	15	15-19	206	White	Male	1999	Testis	Embryonal RMS	Localized	Yes	None	None	Yes	Alive or dead of other cause	Alive	Alive	RMS
16	1997	2	0-4	21	White	Female	2000	Urinary Bladder	Embryonal RMS	Distant	Yes	Yes	After surgery	Yes	Dead (attributable to this cancer dx)	Dead	Dead (attributable to this cancer dx)	RMS
17	1993	10	10-14	149	White	Male	2004	Urinary Bladder	Embryonal RMS	Localized	Recommended but not performed	None	None	Yes	Alive or dead of other cause	Alive	Alive	RMS
18	1988	16	15-19	7	White	Male	2004	Prostate	Alveolar RMS	Distant	No	Yes	Radiation (without surgery)	Yes	Dead (attributable to this cancer dx)	Dead	Dead (attributable to this cancer dx)	RMS
19	1989	19	15-19	13	White	Male	2008	Testis	Embryonal RMS	Regional	Yes	Yes	After surgery	Yes	Dead (attributable to this cancer dx)	Dead	Dead (attributable to this cancer dx)	RMS
20	2001	7	5-9	93	White	Male	2009	Testis	Embryonal RMS	Regional	Yes	Yes	After surgery	Yes	Alive or dead of other cause	Alive	Alive	RMS
21	1993	16	15-19	83	White	Male	2010	Testis	Embryonal RMS	Localized	Yes	None	None	Yes	Alive or dead of other cause	Alive	Alive	RMS
22	2001	14	10-14	6	White	Female	2016	Uterus	Embryonal RMS	Localized	Yes	None	None	Yes	Alive or dead of other cause	Alive	Alive	RMS
23	1986	13	10-14	206	White	Male	1999	Testis	Mixed RMS	Regional	Yes	Yes	After surgery	Yes	Alive or dead of other cause	Alive	Alive	RMS
24	1998	1	0-4	199	Black	Female	2000	Urinary Bladder	Embryonal RMS	Localized	Yes	Yes	After surgery	Yes	Alive or dead of other cause	Alive	Alive	RMS
25	1996	4	0-4	196	White	Male	2000	Urinary Bladder	Alveolar RMS	Distant	Yes	Yes	After surgery	Yes	Alive or dead of other cause	Alive	Alive	RMS
26	1984	17	15-19	12	White	Male	2001	Prostate	Alveolar RMS	Distant	Recommended but not performed	Yes	Radiation (without surgery)	Yes	Dead (attributable to this cancer dx)	Dead	Dead (attributable to this cancer dx)	RMS
27	1984	17	15-19	16	White	Male	2002	Testis	Embryonal RMS	Distant	Yes	None	None	Yes	Dead (attributable to this cancer dx)	Dead	Dead (attributable to this cancer dx)	RMS
28	1987	15	15-19	165	White	Male	2003	Testis	Spindle RMS	Regional	Yes	Yes	After surgery	Yes	Alive or dead of other cause	Alive	Alive	RMS
29	1986	17	15-19	110	White	Male	2003	Testis	Embryonal RMS	Localized	Yes	None	None	Yes	Alive or dead of other cause	Alive	Alive	RMS
30	1988	15	15-19	14	Black	Female	2004	Uterus	Embryonal RMS	Regional	Yes	Yes	After surgery	Yes	Alive or dead of other cause	Dead	dead of other cause	RMS
31	1990	15	15-19	31	Black	Female	2005	Rectum	Alveolar RMS	Regional	No	Yes	Radiation (without surgery)	Yes	Dead (attributable to this cancer dx)	Dead	Dead (attributable to this cancer dx)	RMS
32	1989	16	15-19	137	Black	Male	2005	Prostate	Embryonal RMS	Localized	No	Yes	Radiation (without surgery)	Yes	Alive or dead of other cause	Alive	Alive	RMS
33	1988	16	15-19	26	White	Male	2005	Prostate	Alveolar RMS	Distant	No	Yes	Radiation (without surgery)	Yes	Dead (attributable to this cancer dx)	Dead	Dead (attributable to this cancer dx)	RMS
34	2002	3	0-4	36	Other	Male	2005	Prostate	Embryonal RMS	Localized	Recommended but not performed	Yes	Radiation (without surgery)	Yes	Dead (attributable to this cancer dx)	Dead	Dead (attributable to this cancer dx)	RMS
35	1988	18	15-19	123	Other	Male	2006	Testis	Embryonal RMS	Regional	Yes	Yes	After surgery	Yes	Alive or dead of other cause	Alive	Alive	RMS
36	1999	9	5-9	100	Black	Male	2008	Testis	Embryonal RMS	Localized	Yes	None	None	Yes	Alive or dead of other cause	Alive	Alive	RMS
37	2006	2	0-4	99	White	Male	2008	Urinary Bladder	Embryonal RMS	Regional	No	Yes	Radiation (without surgery)	Yes	Alive or dead of other cause	Alive	Alive	RMS
38	2009	0	0-4	13	White	Female	2010	Urinary Bladder	Embryonal RMS	Localized	Yes	None	None	Yes	Dead (attributable to this cancer dx)	Dead	Dead (attributable to this cancer dx)	RMS
39	2010	1	0-4	22	White	Male	2011	Urinary Bladder	Embryonal RMS	Regional	Recommended but not performed	None	None	No	Dead (attributable to this cancer dx)	Dead	Dead (attributable to this cancer dx)	RMS
40	2000	11	10-14	3	White	Male	2012	Prostate	Embryonal RMS	Distant	No	Yes	Radiation (without surgery)	Yes	Dead (attributable to this cancer dx)	Dead	Dead (attributable to this cancer dx)	RMS
41	2010	2	0-4	43	Black	Male	2013	Testis	Embryonal RMS	Localized	Yes	None	None	Yes	Alive or dead of other cause	Alive	Alive	RMS
42	2009	4	0-4	32	Black	Male	2014	Testis	Embryonal RMS	Regional	Yes	None	None	Yes	Alive or dead of other cause	Alive	Alive	RMS
43	2013	1	0-4	25	White	Male	2014	Prostate	Embryonal RMS	Regional	No	Yes	Radiation (without surgery)	Yes	Alive or dead of other cause	Alive	Alive	RMS
44	2000	14	10-14	23	White	Male	2015	Testis	Embryonal RMS	Localized	Yes	None	None	Yes	Alive or dead of other cause	Alive	Alive	RMS
45	2004	6	5-9	54	Other	Male	2010	Urinary Bladder	Embryonal RMS	Regional	Yes	Yes	After surgery	Yes	Alive or dead of other cause	Alive	Alive	RMS
46	2009	2	0-4	52	White	Male	2011	Testis	Mixed RMS	Localized	Yes	None	None	Yes	Alive or dead of other cause	Alive	Alive	RMS
47	2010	4	0-4	22	Other	Male	2015	Urinary Bladder	Embryonal RMS	Regional	No	Yes	Radiation (without surgery)	Yes	Alive or dead of other cause	Alive	Alive	RMS
48	1998	2	0-4	186	White	Male	2000	Testis	Embryonal RMS	Localized	Yes	None	None	Yes	Alive or dead of other cause	Alive	Alive	RMS
49	2003	4	0-4	106	White	Male	2008	Testis	Embryonal RMS	Regional	Yes	None	None	Yes	Alive or dead of other cause	Alive	Alive	RMS
50	2007	3	0-4	44	Black	Female	2010	Uterus	Embryonal RMS	Regional	Yes	None	None	Yes	Alive or dead of other cause	Alive	Alive	RMS
51	1992	15	15-19	117	White	Male	2007	Prostate	Embryonal RMS	Localized	No	Yes	Radiation (without surgery)	Yes	Alive or dead of other cause	Alive	Alive	RMS
52	1992	19	15-19	60	White	Male	2011	Testis	Alveolar RMS	Distant	Yes	None	None	Yes	Alive or dead of other cause	Alive	Alive	RMS
53	2010	5	5-9	4	White	Male	2016	Urinary Bladder	Embryonal RMS	Regional	No	Yes	Radiation (without surgery)	Yes	Alive or dead of other cause	Alive	Alive	RMS
54	1980	17	15-19	2	White	Male	1998	Testis	Pleomorphic RMS	Distant	Yes	Yes	After surgery	Yes	Dead (attributable to this cancer dx)	Dead	Dead (attributable to this cancer dx)	RMS
55	1984	16	15-19	13	White	Female	2000	Ovary	Pleomorphic RMS	Regional	Yes	Yes	After surgery	Yes	Dead (attributable to this cancer dx)	Dead	Dead (attributable to this cancer dx)	RMS
56	1982	18	15-19	188	White	Male	2001	Testis	Embryonal RMS	Regional	Yes	Yes	After surgery	Yes	Alive or dead of other cause	Alive	Alive	RMS
57	1987	15	15-19	170	White	Male	2002	Testis	Embryonal RMS	Localized	Yes	None	None	Yes	Alive or dead of other cause	Alive	Alive	RMS
58	2005	1	0-4	121	White	Male	2006	Prostate	Embryonal RMS	Regional	No	Yes	Radiation (without surgery)	Yes	Alive or dead of other cause	Alive	Alive	RMS
59	2007	0	0-4	80	White	Female	2007	Urinary Bladder	Embryonal RMS	Regional	Yes	None	None	Yes	Alive or dead of other cause	Alive	Alive	RMS
60	1991	16	15-19	15	White	Female	2007	Vulva	Alveolar RMS	Distant	No	Yes	Radiation (without surgery)	Yes	Dead (attributable to this cancer dx)	Dead	Dead (attributable to this cancer dx)	RMS
61	1988	19	15-19	35	Black	Female	2008	Vulva	Alveolar RMS	Regional	No	Yes	Radiation (without surgery)	Yes	Dead (attributable to this cancer dx)	Dead	Dead (attributable to this cancer dx)	RMS
62	2007	3	0-4	49	Other	Male	2011	Testis	Embryonal RMS	Localized	Yes	None	None	Yes	Alive or dead of other cause	Alive	Alive	RMS
63	2009	2	0-4	64	White	Male	2011	Testis	Embryonal RMS	Localized	Yes	None	None	Yes	Alive or dead of other cause	Alive	Alive	RMS
64	1996	15	15-19	60	Black	Female	2011	Uterus	Embryonal RMS	Regional	Yes	Yes	After surgery	Yes	Alive or dead of other cause	Alive	Alive	RMS
65	2010	2	0-4	50	Black	Male	2012	Urinary Bladder	Embryonal RMS	Localized	No	Yes	Radiation (without surgery)	Yes	Alive or dead of other cause	Alive	Alive	RMS
66	1998	14	10-14	53	White	Female	2012	Uterus	Embryonal RMS	Regional	Yes	None	None	Yes	Alive or dead of other cause	Alive	Alive	RMS
67	2005	7	5-9	53	White	Male	2012	Prostate	Embryonal RMS	Regional	No	Yes	Radiation (without surgery)	Yes	Alive or dead of other cause	Alive	Alive	RMS
68	2006	5	5-9	41	Black	Female	2012	Urinary Bladder	Embryonal RMS	Distant	Yes	Yes	After surgery	Yes	Alive or dead of other cause	Alive	Alive	RMS
69	2012	2	0-4	32	Black	Male	2014	Urinary Bladder	Embryonal RMS	Regional	No	Yes	Radiation (without surgery)	Yes	Alive or dead of other cause	Alive	Alive	RMS
70	2003	12	10-14	14	White	Male	2015	Testis	Embryonal RMS	Regional	Yes	None	None	Yes	Alive or dead of other cause	Alive	Alive	RMS
71	2015	0	0-4	10	White	Male	2016	Urinary Bladder	Embryonal RMS	Localized	Yes	None	None	Yes	Alive or dead of other cause	Alive	Alive	RMS
72	2013	3	0-4	8	White	Male	2016	Urinary Bladder	Embryonal RMS	Localized	Yes	Yes	After surgery	Yes	Alive or dead of other cause	Alive	Alive	RMS
73	1999	0	0-4	12	White	Male	1999	Prostate	Embryonal RMS	Distant	No	Yes	Radiation (without surgery)	Yes	Dead (attributable to this cancer dx)	Dead	Dead (attributable to this cancer dx)	RMS
74	2001	2	0-4	156	White	Male	2003	Urinary Bladder	Embryonal RMS	Localized	Yes	Yes	After surgery	Yes	Alive or dead of other cause	Alive	Alive	RMS
75	1991	13	10-14	139	White	Male	2005	Testis	Embryonal RMS	Regional	Yes	Yes	After surgery	Yes	Alive or dead of other cause	Alive	Alive	RMS
76	1999	5	5-9	138	White	Female	2005	Urinary Bladder	Embryonal RMS	Localized	Yes	Yes	After surgery	Yes	Alive or dead of other cause	Alive	Alive	RMS
77	2004	2	0-4	129	White	Female	2006	Urinary Bladder	Embryonal RMS	Regional	No	Yes	Radiation (without surgery)	Yes	Alive or dead of other cause	Alive	Alive	RMS
78	1988	19	15-19	66	White	Male	2008	Testis	Embryonal RMS	Distant	Yes	Yes	After surgery	Yes	Alive or dead of other cause	Alive	Alive	RMS
79	1991	16	15-19	27	White	Male	2007	Prostate	Alveolar RMS	Distant	No	Yes	Radiation (without surgery)	Yes	Dead (attributable to this cancer dx)	Dead	Dead (attributable to this cancer dx)	RMS
80	1991	19	15-19	15	White	Male	2010	Prostate	Alveolar RMS	Distant	No	Yes	Radiation (without surgery)	Yes	Dead (attributable to this cancer dx)	Dead	Dead (attributable to this cancer dx)	RMS
81	2008	2	0-4	67	White	Female	2010	Urinary Bladder	Embryonal RMS	Localized	No	Yes	Radiation (without surgery)	Yes	Alive or dead of other cause	Alive	Alive	RMS
82	2006	1	0-4	103	White	Male	2007	Testis	ganglionic differentiation	Localized	Yes	None	None	Yes	Alive or dead of other cause	Alive	Alive	RMS
83	2006	5	5-9	6	White	Male	2012	Testis	Embryonal RMS	Localized	Yes	None	None	Yes	Alive or dead of other cause	Alive	Alive	RMS
84	2010	3	0-4	36	White	Male	2013	Testis	Embryonal RMS	Localized	Yes	None	None	Yes	Alive or dead of other cause	Alive	Alive	RMS
85	2010	3	0-4	35	White	Male	2014	Testis	Embryonal RMS	Localized	Yes	None	None	Yes	Alive or dead of other cause	Alive	Alive	RMS
86	2010	4	0-4	24	White	Male	2014	Prostate	Alveolar RMS	Regional	No	Yes	Radiation (without surgery)	Yes	Alive or dead of other cause	Alive	Alive	RMS
87	2005	10	10-14	17	White	Male	2015	Testis	Embryonal RMS	Regional	Yes	Yes	After surgery	Yes	Alive or dead of other cause	Alive	Alive	RMS
88	1998	1	0-4	210	White	Male	1999	Prostate	Embryonal RMS	Regional	No	Yes	Radiation (without surgery)	Yes	Alive or dead of other cause	Alive	Alive	RMS
89	1992	6	5-9	161	Black	Male	1998	Testis	Alveolar RMS	Localized	Yes	None	None	Yes	Alive or dead of other cause	Alive	Alive	RMS
90	2001	1	0-4	165	Black	Female	2003	Vulva	Alveolar RMS	Localized	Yes	Yes	After surgery	Yes	Alive or dead of other cause	Alive	Alive	RMS
91	1998	6	5-9	139	Black	Male	2005	Testis	Embryonal RMS	Localized	Yes	None	None	Yes	Alive or dead of other cause	Alive	Alive	RMS
92	1998	6	5-9	14	Black	Male	2005	Prostate	Alveolar RMS	Distant	No	Yes	Radiation (without surgery)	Yes	Dead (attributable to this cancer dx)	Dead	Dead (attributable to this cancer dx)	RMS
93	1991	14	10-14	83	Black	Male	2006	Testis	Alveolar RMS	Localized	Yes	None	None	Yes	Alive or dead of other cause	Alive	Alive	RMS
94	1993	14	10-14	113	Black	Male	2007	Testis	Embryonal RMS	Localized	Yes	None	None	Yes	Alive or dead of other cause	Alive	Alive	RMS
95	1991	17	15-19	18	Black	Male	2008	Testis	Alveolar RMS	Distant	Yes	Yes	After surgery	Yes	Dead (attributable to this cancer dx)	Dead	Dead (attributable to this cancer dx)	RMS
96	2003	4	0-4	107	Black	Male	2008	Testis	Mixed RMS	Distant	Yes	Yes	After surgery	Yes	Alive or dead of other cause	Alive	Alive	RMS
97	2004	3	0-4	104	White	Male	2008	Prostate	Embryonal RMS	Distant	No	Yes	Radiation (without surgery)	Yes	Alive or dead of other cause	Alive	Alive	RMS
98	2002	5	5-9	105	Black	Male	2008	Testis	Embryonal RMS	Localized	Yes	None	None	Yes	Alive or dead of other cause	Alive	Alive	RMS
99	2008	1	0-4	76	Other	Male	2010	Urinary Bladder	Embryonal RMS	Localized	Yes	Yes	After surgery	Yes	Alive or dead of other cause	Alive	Alive	RMS
100	1994	16	15-19	68	White	Male	2011	Testis	Embryonal RMS	Localized	Yes	Yes	After surgery	Yes	Alive or dead of other cause	Alive	Alive	RMS
101	1994	16	15-19	66	White	Male	2011	Testis	Embryonal RMS	Distant	Yes	Yes	After surgery	Yes	Alive or dead of other cause	Alive	Alive	RMS
102	2011	0	0-4	49	White	Female	2012	Urinary Bladder	Embryonal RMS	Distant	Yes	Yes	After surgery	Yes	Alive or dead of other cause	Alive	Alive	RMS
103	2008	4	0-4	43	Black	Male	2013	Testis	Embryonal RMS	Localized	Yes	None	None	Yes	Alive or dead of other cause	Alive	Alive	RMS
104	2010	3	0-4	34	Black	Male	2014	Testis	Embryonal RMS	Distant	Yes	Yes	After surgery	Yes	Alive or dead of other cause	Alive	Alive	RMS
106	2014	1	0-4	4	Black	Male	2016	Urinary Bladder	Embryonal RMS	Localized	Yes	Yes	After surgery	Yes	Alive or dead of other cause	Alive	Alive	RMS
107	2012	4	0-4	1	White	Male	2016	Urinary Bladder	Embryonal RMS	Distant	Yes	Yes	After surgery	Yes	Alive or dead of other cause	Alive	Alive	RMS
108	2010	5	5-9	5	Black	Male	2016	Testis	Embryonal RMS	Localized	Yes	None	None	Yes	Alive or dead of other cause	Alive	Alive	RMS
109	2000	0	0-4	18	Other	Male	2000	Prostate	Alveolar RMS	Distant	Yes	Yes	After surgery	Yes	Dead (attributable to this cancer dx)	Dead	Dead (attributable to this cancer dx)	RMS
110	2002	2	0-4	143	Other	Male	2005	Testis	Spindle RMS	Localized	Yes	None	None	Yes	Alive or dead of other cause	Alive	Alive	RMS
111	2004	1	0-4	134	White	Male	2005	Testis	Embryonal RMS	Localized	Yes	None	None	Yes	Alive or dead of other cause	Alive	Alive	RMS
112	1992	13	10-14	14	White	Male	2006	Testis	Embryonal RMS	Distant	Yes	Yes	After surgery	Yes	Dead (attributable to this cancer dx)	Dead	Dead (attributable to this cancer dx)	RMS
113	2007	1	0-4	102	White	Female	2008	Vulva	Alveolar RMS	Localized	Yes	Yes	After surgery	Yes	Alive or dead of other cause	Alive	Alive	RMS
114	1981	17	15-19	215	White	Male	1999	Testis	Embryonal RMS	Distant	Yes	Yes	After surgery	Yes	Alive or dead of other cause	Alive	Alive	RMS
115	1997	1	0-4	190	White	Male	1999	Urinary Bladder	Embryonal RMS	Regional	Yes	Yes	After surgery	Yes	Alive or dead of other cause	Alive	Alive	RMS
116	1988	9	5-9	227	White	Female	1998	Uterus	Embryonal RMS	Localized	Yes	None	None	Yes	Alive or dead of other cause	Alive	Alive	RMS
117	1995	2	0-4	226	White	Male	1998	Urinary Bladder	Embryonal RMS	Localized	Yes	Yes	Prior to surgery	Yes	Alive or dead of other cause	Alive	Alive	RMS
118	1983	14	10-14	223	White	Male	1998	Testis	Embryonal RMS	Localized	Yes	None	None	Yes	Alive or dead of other cause	Alive	Alive	RMS
119	1992	5	5-9	219	White	Male	1998	Testis	Embryonal RMS	Localized	Yes	None	None	Yes	Alive or dead of other cause	Alive	Alive	RMS
120	1996	4	0-4	29	White	Female	2000	Urinary Bladder	Embryonal RMS	Distant	Yes	None	None	Yes	Dead (attributable to this cancer dx)	Dead	Dead (attributable to this cancer dx)	RMS
121	1993	8	5-9	180	Black	Male	2001	Testis	Embryonal RMS	Distant	Yes	Yes	After surgery	Yes	Alive or dead of other cause	Alive	Alive	RMS
122	1995	5	5-9	188	White	Male	2001	Testis	Mixed RMS	Regional	Yes	Yes	After surgery	Yes	Alive or dead of other cause	Alive	Alive	RMS
123	2001	0	0-4	54	White	Female	2001	Urinary Bladder	Embryonal RMS	Localized	Yes	None	None	Yes	Alive or dead of other cause	Alive	Alive	RMS
124	1984	15	15-19	206	White	Male	1999	Prostate	Embryonal RMS	Regional	Yes	None	None	Yes	Alive or dead of other cause	Alive	Alive	RMS
125	1995	5	5-9	13	White	Male	2001	Urinary Bladder	Embryonal RMS	Distant	Yes	None	None	Yes	Dead (attributable to this cancer dx)	Dead	Dead (attributable to this cancer dx)	RMS
126	1982	18	15-19	40	White	Male	2001	Testis	Spindle RMS	Regional	Yes	None	None	Yes	Dead (attributable to this cancer dx)	Dead	Dead (attributable to this cancer dx)	RMS
127	1993	9	5-9	169	White	Male	2002	Testis	Embryonal RMS	Localized	Yes	None	None	Yes	Alive or dead of other cause	Alive	Alive	RMS
128	1986	16	15-19	17	White	Male	2002	Testis	Mixed RMS	Distant	Yes	None	None	Yes	Dead (attributable to this cancer dx)	Dead	Dead (attributable to this cancer dx)	RMS
129	1990	12	10-14	165	White	Male	2003	Testis	Alveolar RMS	Localized	Yes	None	None	Yes	Alive or dead of other cause	Alive	Alive	RMS
130	2002	3	0-4	26	Black	Male	2005	Prostate	Embryonal RMS	Regional	Yes	Yes	After surgery	Yes	Dead (attributable to this cancer dx)	Dead	Dead (attributable to this cancer dx)	RMS
131	1991	14	10-14	22	White	Male	2006	Testis	Embryonal RMS	Distant	Yes	Yes	After surgery	Yes	Dead (attributable to this cancer dx)	Dead	Dead (attributable to this cancer dx)	RMS
132	1993	15	15-19	98	White	Male	2008	Testis	Embryonal RMS	Regional	Yes	None	None	No	Alive or dead of other cause	Alive	Alive	RMS
133	2005	5	5-9	73	White	Male	2010	Testis	Embryonal RMS	Regional	Yes	None	None	No	Alive or dead of other cause	Alive	Alive	RMS
134	1996	15	15-19	59	White	Male	2012	Testis	Embryonal RMS	Distant	Yes	None	None	Yes	Alive or dead of other cause	Alive	Alive	RMS
135	1998	13	10-14	64	Black	Male	2011	Testis	Embryonal RMS	Regional	Yes	Yes	After surgery	Yes	Alive or dead of other cause	Alive	Alive	RMS
136	2009	3	0-4	5	White	Male	2013	Testis	Alveolar RMS	Regional	Yes	None	None	Yes	Alive or dead of other cause	Alive	Alive	RMS
137	1996	16	15-19	11	Other	Male	2013	Prostate	Embryonal RMS	Distant	No	Yes	Radiation (without surgery)	Yes	Dead (attributable to this cancer dx)	Dead	Dead (attributable to this cancer dx)	RMS
138	1999	13	10-14	40	Other	Male	2013	Prostate	Embryonal RMS	Regional	No	Yes	Radiation (without surgery)	Yes	Alive or dead of other cause	Alive	Alive	RMS
139	2011	2	0-4	10	White	Male	2014	Prostate	Embryonal RMS	Regional	Yes	None	None	Yes	N/A not first tumor	Dead	dead of other cause	RMS
140	1999	1	0-4	187	White	Male	2001	Urinary Bladder	Embryonal RMS	Distant	No	Yes	Radiation (without surgery)	Yes	Alive or dead of other cause	Alive	Alive	RMS
141	1998	2	0-4	190	White	Male	2001	Urinary Bladder	Embryonal RMS	Regional	No	Yes	Radiation (without surgery)	Yes	Alive or dead of other cause	Alive	Alive	RMS
142	1984	16	15-19	191	White	Female	2001	Vulva	Alveolar RMS	Regional	No	Yes	Radiation (without surgery)	Yes	Alive or dead of other cause	Alive	Alive	RMS
143	1982	18	15-19	185	White	Male	2001	Testis	Embryonal RMS	Localized	Yes	None	None	No	Alive or dead of other cause	Alive	Alive	RMS
144	1985	16	15-19	187	White	Male	2001	Urinary Bladder	Embryonal RMS	Localized	Yes	None	None	Yes	Alive or dead of other cause	Alive	Alive	RMS
145	1995	5	5-9	194	White	Male	2000	Urinary Bladder	Embryonal RMS	Distant	Yes	Yes	After surgery	Yes	Alive or dead of other cause	Alive	Alive	RMS
146	1993	7	5-9	30	White	Male	2000	Urinary Bladder	Embryonal RMS	Localized	Yes	Yes	After surgery	Yes	Dead (attributable to this cancer dx)	Dead	Dead (attributable to this cancer dx)	RMS
147	1990	9	5-9	202	White	Male	2000	Prostate	Embryonal RMS	Regional	Yes	Yes	Prior to surgery	Yes	Alive or dead of other cause	Alive	Alive	RMS
148	1998	3	0-4	179	White	Male	2002	Prostate	Embryonal RMS	Localized	No	Yes	Radiation (without surgery)	Yes	Alive or dead of other cause	Alive	Alive	RMS
149	1997	4	0-4	178	White	Male	2002	Testis	Embryonal RMS	Localized	Yes	None	None	Yes	Alive or dead of other cause	Alive	Alive	RMS
150	1993	9	5-9	9	White	Female	2002	Urinary Bladder	Embryonal RMS	Distant	Yes	Yes	After surgery	Yes	Dead (attributable to this cancer dx)	Dead	Dead (attributable to this cancer dx)	RMS
151	1998	2	0-4	194	White	Female	2000	Urinary Bladder	Embryonal RMS	Regional	Yes	Yes	After surgery	Yes	Alive or dead of other cause	Alive	Alive	RMS
152	1997	3	0-4	174	White	Male	2001	Testis	Spindle RMS	Regional	Yes	None	None	Yes	Alive or dead of other cause	Alive	Alive	RMS
153	1998	4	0-4	174	White	Male	2002	Urinary Bladder	Embryonal RMS	Regional	No	None	None	Yes	Alive or dead of other cause	Alive	Alive	RMS
154	1992	10	10-14	154	Black	Male	2003	Testis	Spindle RMS	Localized	Yes	None	None	Yes	Alive or dead of other cause	Alive	Alive	RMS
155	1983	19	15-19	17	Black	Male	2003	Testis	Embryonal RMS	Regional	Yes	None	None	No	Dead (attributable to this cancer dx)	Dead	Dead (attributable to this cancer dx)	RMS
156	1985	18	15-19	15	White	Male	2004	Testis	Embryonal RMS	Distant	Yes	Yes	After surgery	Yes	Dead (attributable to this cancer dx)	Dead	Dead (attributable to this cancer dx)	RMS
157	1985	17	15-19	29	Black	Male	2003	Testis	Embryonal RMS	Regional	Yes	Yes	After surgery	Yes	Dead (attributable to this cancer dx)	Dead	Dead (attributable to this cancer dx)	RMS
158	2004	0	0-4	26	Other	Male	2004	Prostate	Embryonal RMS	Distant	Yes	None	None	Yes	Dead (attributable to this cancer dx)	Dead	Dead (attributable to this cancer dx)	RMS
159	2001	2	0-4	148	White	Male	2004	Anus, Anal Canal and Anorectum	Mixed RMS	Localized	Yes	Yes	After surgery	Yes	Alive or dead of other cause	Alive	Alive	RMS
160	1994	10	10-14	143	White	Male	2005	Testis	Embryonal RMS	Localized	Yes	Yes	After surgery	Yes	Alive or dead of other cause	Alive	Alive	RMS
161	2001	3	0-4	61	White	Male	2005	Prostate	Embryonal RMS	Distant	Yes	Yes	before and After surgery	Yes	Dead (attributable to this cancer dx)	Dead	Dead (attributable to this cancer dx)	RMS
162	1993	12	10-14	136	White	Female	2005	Uterus	Embryonal RMS	Localized	Yes	None	None	Yes	Alive or dead of other cause	Alive	Alive	RMS
163	1986	19	15-19	138	White	Female	2005	Uterus	Embryonal RMS	Localized	Yes	None	None	Yes	Alive or dead of other cause	Alive	Alive	RMS
164	1997	7	5-9	126	White	Female	2005	Uterus	Embryonal RMS	Localized	Yes	None	None	Yes	Alive or dead of other cause	Alive	Alive	RMS
165	2001	4	0-4	135	White	Male	2005	Testis	Embryonal RMS	Regional	Yes	None	None	Yes	Alive or dead of other cause	Alive	Alive	RMS
166	1992	13	10-14	94	White	Male	2006	Testis	Embryonal RMS	Distant	Yes	None	None	Yes	Alive or dead of other cause	Dead	dead of other cause	RMS
167	1998	7	5-9	19	White	Female	2005	Ovary	ganglionic differentiation	Regional	No	None	None	Yes	Dead (attributable to this cancer dx)	Dead	Dead (attributable to this cancer dx)	RMS
168	2004	0	0-4	55	White	Male	2005	Urinary Bladder	Embryonal RMS	Regional	Yes	Yes	After surgery	Yes	Dead (attributable to this cancer dx)	Dead	Dead (attributable to this cancer dx)	RMS
169	2005	1	0-4	127	White	Male	2006	Urinary Bladder	Embryonal RMS	Localized	No	None	None	Yes	Alive or dead of other cause	Alive	Alive	RMS
170	2002	4	0-4	122	White	Female	2006	Urinary Bladder	Alveolar RMS	Regional	Yes	Yes	After surgery	Yes	Alive or dead of other cause	Alive	Alive	RMS
171	1987	19	15-19	121	White	Female	2006	Uterus	Embryonal RMS	Localized	Yes	None	None	Yes	Alive or dead of other cause	Alive	Alive	RMS
172	1992	14	10-14	103	Black	Male	2007	Testis	Embryonal RMS	Distant	Yes	Yes	After surgery	Yes	Alive or dead of other cause	Alive	Alive	RMS
173	1993	14	10-14	110	White	Male	2007	Testis	Embryonal RMS	Distant	Yes	Yes	After surgery	Yes	Alive or dead of other cause	Alive	Alive	RMS
174	2006	1	0-4	108	White	Male	2007	Prostate	Embryonal RMS	Regional	No	Yes	Radiation (without surgery)	Yes	Alive or dead of other cause	Alive	Alive	RMS
175	1998	8	5-9	74	White	Male	2007	Testis	Embryonal RMS	Distant	Yes	Yes	After surgery	Yes	Dead (attributable to this cancer dx)	Dead	Dead (attributable to this cancer dx)	RMS
176	2005	2	0-4	107	Black	Male	2008	Prostate	Embryonal RMS	Localized	Yes	Yes	Prior to surgery	Yes	Alive or dead of other cause	Alive	Alive	RMS
177	1993	12	10-14	123	White	Female	2005	Uterus	Embryonal RMS	Localized	Yes	None	None	Yes	Alive or dead of other cause	Alive	Alive	RMS
178	2006	1	0-4	91	White	Male	2008	Prostate	Embryonal RMS	Distant	No	Yes	Radiation (without surgery)	Yes	Alive or dead of other cause	Alive	Alive	RMS
179	2004	3	0-4	110	White	Male	2007	Testis	Embryonal RMS	Localized	Yes	None	None	Yes	Alive or dead of other cause	Alive	Alive	RMS
180	2004	3	0-4	99	White	Male	2008	Testis	Spindle RMS	Localized	Yes	None	None	Yes	Alive or dead of other cause	Alive	Alive	RMS
181	2000	8	5-9	101	White	Male	2008	Testis	Embryonal RMS	Localized	Yes	None	None	Yes	Alive or dead of other cause	Alive	Alive	RMS
183	1998	11	10-14	87	White	Male	2009	Testis	Embryonal RMS	Distant	Yes	Yes	After surgery	Yes	Alive or dead of other cause	Alive	Alive	RMS
184	1996	14	10-14	70	White	Female	2011	Anus, Anal Canal and Anorectum	Alveolar RMS	Regional	Yes	Yes	After surgery	Yes	Alive or dead of other cause	Alive	Alive	RMS
185	1997	14	10-14	63	White	Male	2011	Testis	Embryonal RMS	Localized	Yes	None	None	Yes	Alive or dead of other cause	Alive	Alive	RMS
186	2004	7	5-9	29	White	Male	2011	Testis	Embryonal RMS	Localized	Yes	None	None	Yes	Alive or dead of other cause	Alive	Alive	RMS
187	2009	2	0-4	60	White	Female	2011	Urinary Bladder	Embryonal RMS	Localized	Yes	None	None	Yes	Alive or dead of other cause	Alive	Alive	RMS
188	2008	3	0-4	46	Black	Male	2012	Testis	Spindle RMS	Localized	Yes	None	None	Yes	Alive or dead of other cause	Alive	Alive	RMS
189	1995	16	15-19	56	White	Female	2012	Uterus	Embryonal RMS	Localized	Yes	None	None	Yes	Alive or dead of other cause	Alive	Alive	RMS
190	2008	4	0-4	39	Black	Male	2012	Urinary Bladder	Embryonal RMS	Distant	Yes	None	None	Yes	Alive or dead of other cause	Alive	Alive	RMS
191	2005	7	5-9	40	White	Male	2012	Prostate	Embryonal RMS	Localized	No	Yes	Radiation (without surgery)	Yes	Alive or dead of other cause	Alive	Alive	RMS
192	2007	5	5-9	0	Other	Male	2013	Testis	Embryonal RMS	Localized	Yes	None	None	No	Alive or dead of other cause	Alive	Alive	RMS
193	1996	16	15-19	43	White	Male	2013	Testis	Alveolar RMS	Regional	Yes	None	None	Yes	Alive or dead of other cause	Alive	Alive	RMS
194	1995	18	15-19	24	White	Male	2013	Prostate	Embryonal RMS	Distant	No	Yes	Radiation (without surgery)	Yes	Dead (attributable to this cancer dx)	Dead	Dead (attributable to this cancer dx)	RMS
195	2009	4	0-4	44	White	Male	2013	Testis	Embryonal RMS	Regional	Yes	None	None	Yes	Alive or dead of other cause	Alive	Alive	RMS
196	2012	1	0-4	8	White	Female	2014	Vulva	Embryonal RMS	Localized	Yes	Yes	After surgery	Yes	Alive or dead of other cause	Alive	Alive	RMS
197	1999	14	10-14	33	White	Male	2014	Testis	Embryonal RMS	Regional	Yes	None	None	Yes	Alive or dead of other cause	Alive	Alive	RMS
198	1998	15	15-19	37	White	Male	2013	Testis	Embryonal RMS	Localized	Yes	Yes	After surgery	Yes	Alive or dead of other cause	Alive	Alive	RMS
199	1999	14	10-14	2	White	Male	2014	Testis	Embryonal RMS	Localized	Yes	None	None	No	Alive or dead of other cause	Alive	Alive	RMS
200	2009	6	5-9	20	White	Male	2015	Testis	Embryonal RMS	Localized	Yes	None	None	Yes	Alive or dead of other cause	Alive	Alive	RMS
201	2002	12	10-14	16	White	Male	2015	Testis	Embryonal RMS	Localized	Yes	None	None	Yes	Alive or dead of other cause	Alive	Alive	RMS
202	2013	2	0-4	5	White	Male	2016	Testis	Spindle RMS	Regional	Yes	Yes	After surgery	Yes	Alive or dead of other cause	Alive	Alive	RMS
203	2009	6	5-9	10	White	Male	2016	Testis	Embryonal RMS	Localized	Yes	Yes	After surgery	Yes	Alive or dead of other cause	Alive	Alive	RMS
204	2002	14	10-14	0	White	Male	2016	Testis	Embryonal RMS	Localized	Yes	None	None	Yes	Alive or dead of other cause	Alive	Alive	RMS
205	1996	5	5-9	178	White	Male	2002	Prostate	Embryonal RMS	Distant	Yes	Yes	After surgery	Yes	Alive or dead of other cause	Alive	Alive	RMS
206	1995	13	10-14	29	White	Female	2008	Urinary Bladder	Embryonal RMS	Distant	Yes	Yes	After surgery	Yes	Dead (attributable to this cancer dx)	Dead	Dead (attributable to this cancer dx)	RMS
207	2000	8	5-9	88	Black	Male	2009	Testis	Embryonal RMS	Localized	Yes	None	None	Yes	Alive or dead of other cause	Alive	Alive	RMS
208	2010	1	0-4	18	White	Male	2012	Prostate	Embryonal RMS	Distant	No	Yes	Radiation (without surgery)	Yes	Dead (attributable to this cancer dx)	Dead	Dead (attributable to this cancer dx)	RMS
209	1991	18	15-19	88	Other	Female	2009	Uterus	Embryonal RMS	Localized	No	None	None	No	Alive or dead of other cause	Alive	Alive	RMS
210	2008	3	0-4	12	Black	Male	2012	Prostate	Embryonal RMS	Distant	No	Yes	Radiation (without surgery)	Yes	Dead (attributable to this cancer dx)	Dead	Dead (attributable to this cancer dx)	RMS
211	2009	1	0-4	59	White	Male	2011	Kidney and Renal Pelvis	Embryonal RMS	Regional	Yes	None	None	Yes	Alive or dead of other cause	Alive	Alive	RMS
212	1998	17	15-19	13	White	Female	2015	Urinary Bladder	Embryonal RMS	Regional	Yes	Yes	After surgery	Yes	Alive or dead of other cause	Alive	Alive	RMS
213	1986	17	15-19	156	White	Male	2003	Testis	Embryonal RMS	Localized	Yes	None	None	Yes	Alive or dead of other cause	Alive	Alive	RMS
214	2005	2	0-4	101	White	Female	2007	Urinary Bladder	Embryonal RMS	Localized	Yes	None	None	Yes	Alive or dead of other cause	Alive	Alive	RMS
215	1984	19	15-19	19	White	Male	2003	Prostate	Embryonal RMS	Distant	No	Yes	Radiation (without surgery)	Yes	Dead (attributable to this cancer dx)	Dead	Dead (attributable to this cancer dx)	RMS
216	1991	16	15-19	113	White	Male	2007	Testis	Spindle RMS	Distant	Yes	Yes	After surgery	Yes	Alive or dead of other cause	Alive	Alive	RMS
217	2001	7	5-9	101	Black	Male	2008	Testis	Spindle RMS	Localized	Yes	None	None	Yes	Alive or dead of other cause	Alive	Alive	RMS
218	1990	17	15-19	107	White	Male	2008	Testis	Embryonal RMS	Distant	Yes	None	None	Yes	Alive or dead of other cause	Alive	Alive	RMS
219	2006	2	0-4	94	White	Female	2009	Vulva	Spindle RMS	Localized	No	Yes	Radiation (without surgery)	Yes	Alive or dead of other cause	Alive	Alive	RMS
220	1996	16	15-19	51	White	Male	2012	Testis	Embryonal RMS	Localized	Yes	None	None	Yes	Alive or dead of other cause	Alive	Alive	RMS
221	2011	0	0-4	10	White	Female	2012	Urinary Bladder	Embryonal RMS	Localized	Yes	Yes	After surgery	Yes	Alive or dead of other cause	Alive	Alive	RMS
222	1996	5	5-9	185	White	Male	2001	Testis	Spindle RMS	Localized	Yes	None	None	Yes	Alive or dead of other cause	Alive	Alive	RMS
223	1983	17	15-19	16	White	Male	2000	Prostate	Embryonal RMS	Distant	Recommended but not performed	Yes	Radiation (without surgery)	Yes	Dead (attributable to this cancer dx)	Dead	Dead (attributable to this cancer dx)	RMS
224	1997	4	0-4	172	White	Male	2002	Testis	Embryonal RMS	Localized	Yes	None	None	Yes	Alive or dead of other cause	Alive	Alive	RMS
225	1997	4	0-4	2	White	Male	2002	Urinary Bladder	Embryonal RMS	Distant	Yes	None	None	Yes	Dead (attributable to this cancer dx)	Dead	Dead (attributable to this cancer dx)	RMS
226	2000	1	0-4	177	Black	Female	2002	Urinary Bladder	Embryonal RMS	Localized	No	Yes	Radiation (without surgery)	Yes	Alive or dead of other cause	Alive	Alive	RMS
227	2000	2	0-4	171	Black	Male	2002	Prostate	Embryonal RMS	Distant	No	None	None	Yes	Alive or dead of other cause	Alive	Alive	RMS
228	2000	2	0-4	15	White	Male	2003	Prostate	Embryonal RMS	Localized	Yes	Yes	After surgery	Yes	Dead (attributable to this cancer dx)	Dead	Dead (attributable to this cancer dx)	RMS
229	1995	7	5-9	166	White	Male	2003	Testis	Embryonal RMS	Localized	Yes	None	None	Yes	Alive or dead of other cause	Alive	Alive	RMS
230	1997	7	5-9	148	Black	Male	2004	Testis	Alveolar RMS	Regional	Yes	None	None	Yes	Alive or dead of other cause	Alive	Alive	RMS
231	2000	4	0-4	144	White	Male	2004	Testis	Embryonal RMS	Localized	Yes	None	None	Yes	Alive or dead of other cause	Alive	Alive	RMS
232	2003	0	0-4	127	White	Male	2004	Testis	Embryonal RMS	Regional	Yes	None	None	Yes	Alive or dead of other cause	Alive	Alive	RMS
233	1988	17	15-19	29	Black	Male	2005	Urinary Bladder	Embryonal RMS	Regional	Yes	Yes	After surgery	Yes	Dead (attributable to this cancer dx)	Dead	Dead (attributable to this cancer dx)	RMS
234	2003	0	0-4	152	White	Male	2004	Prostate	Alveolar RMS	Distant	Yes	None	None	Yes	Alive or dead of other cause	Alive	Alive	RMS
235	1995	9	5-9	136	White	Male	2005	Urinary Bladder	Embryonal RMS	Regional	No	Yes	Radiation (without surgery)	Yes	Alive or dead of other cause	Alive	Alive	RMS
236	1989	16	15-19	124	White	Male	2006	Urinary Bladder	Embryonal RMS	Distant	No	Yes	Radiation (without surgery)	Yes	Alive or dead of other cause	Alive	Alive	RMS
237	1988	18	15-19	119	Black	Female	2007	Uterus	Embryonal RMS	Regional	Yes	Yes	Radiation (without surgery)	Yes	Alive or dead of other cause	Alive	Alive	RMS
238	2003	3	0-4	113	Black	Male	2007	Testis	Embryonal RMS	Localized	Yes	Yes	Radiation (without surgery)	Yes	Alive or dead of other cause	Alive	Alive	RMS
239	1993	14	10-14	105	Other	Male	2008	Testis	Embryonal RMS	Regional	Yes	Yes	After surgery	Yes	Alive or dead of other cause	Alive	Alive	RMS
240	2003	6	5-9	91	White	Male	2009	Testis	Embryonal RMS	Localized	Yes	Yes	After surgery	Yes	Alive or dead of other cause	Alive	Alive	RMS
241	2008	1	0-4	79	White	Female	2010	Urinary Bladder	Embryonal RMS	Regional	Yes	None	None	Yes	Alive or dead of other cause	Alive	Alive	RMS
242	2007	2	0-4	65	Black	Male	2010	Testis	Embryonal RMS	Localized	Yes	Yes	After surgery	Yes	Alive or dead of other cause	Alive	Alive	RMS
243	1999	12	10-14	57	White	Male	2012	Testis	Embryonal RMS	Localized	Yes	None	None	Yes	Alive or dead of other cause	Alive	Alive	RMS
244	1996	15	15-19	22	White	Male	2012	Prostate	Embryonal RMS	Distant	No	None	None	Yes	N/A not first tumor	Dead	dead of other cause	RMS
245	2009	6	5-9	15	Other	Male	2015	Testis	Embryonal RMS	Localized	Yes	None	None	Yes	Alive or dead of other cause	Alive	Alive	RMS
246	2000	16	15-19	5	White	Male	2016	Testis	Embryonal RMS	Localized	Yes	None	None	Yes	Alive or dead of other cause	Alive	Alive	RMS
247	1998	3	0-4	182	White	Male	2001	Testis	Embryonal RMS	Regional	Yes	None	None	Yes	Alive or dead of other cause	Alive	Alive	RMS
248	1986	15	15-19	169	White	Male	2002	Testis	Embryonal RMS	Distant	Yes	None	None	Yes	Alive or dead of other cause	Alive	Alive	RMS
249	1986	17	15-19	161	Black	Female	2003	Uterus	Embryonal RMS	Regional	Yes	None	None	Yes	Alive or dead of other cause	Alive	Alive	RMS
250	2000	4	0-4	127	White	Male	2004	Testis	Mixed RMS	Regional	Yes	None	None	Yes	Alive or dead of other cause	Alive	Alive	RMS
251	1990	13	10-14	153	White	Male	2004	Testis	Embryonal RMS	Regional	Yes	Yes	After surgery	Yes	Alive or dead of other cause	Alive	Alive	RMS
252	1992	13	10-14	135	Black	Female	2005	Uterus	Embryonal RMS	Localized	Yes	None	None	Yes	Alive or dead of other cause	Alive	Alive	RMS
253	1999	6	5-9	21	White	Female	2006	Ovary	Embryonal RMS	Regional	Yes	None	None	Yes	Dead (attributable to this cancer dx)	Dead	Dead (attributable to this cancer dx)	RMS
254	2000	6	5-9	113	White	Male	2007	Prostate	Embryonal RMS	Regional	No	Yes	Radiation (without surgery)	Yes	Alive or dead of other cause	Alive	Alive	RMS
255	1995	14	10-14	8	White	Male	2009	Prostate	Embryonal RMS	Distant	No	None	None	Yes	Dead (attributable to this cancer dx)	Dead	Dead (attributable to this cancer dx)	RMS
256	2008	2	0-4	76	White	Male	2010	Urinary Bladder	Embryonal RMS	Localized	No	Yes	Radiation (without surgery)	Yes	Alive or dead of other cause	Alive	Alive	RMS
257	1993	13	10-14	52	Black	Female	2007	Ovary	Embryonal RMS	Localized	Yes	None	None	No	Alive or dead of other cause	Dead	dead of other cause	RMS
258	2010	0	0-4	68	White	Male	2011	Prostate	Embryonal RMS	Regional	Yes	Yes	After surgery	Yes	Alive or dead of other cause	Alive	Alive	RMS
259	2007	4	0-4	64	White	Male	2011	Testis	Embryonal RMS	Localized	Yes	None	None	Yes	Alive or dead of other cause	Alive	Alive	RMS
260	2003	8	5-9	54	Black	Male	2012	Testis	Embryonal RMS	Regional	Yes	None	None	Yes	Alive or dead of other cause	Alive	Alive	RMS
261	2010	4	0-4	24	White	Male	2014	Testis	Embryonal RMS	Localized	Yes	None	None	Yes	Alive or dead of other cause	Alive	Alive	RMS
262	2001	13	10-14	22	White	Male	2015	Testis	Embryonal RMS	Localized	Yes	None	None	Yes	Alive or dead of other cause	Alive	Alive	RMS
263	2012	1	0-4	34	White	Male	2014	Urinary Bladder	Embryonal RMS	Regional	Yes	Yes	After surgery	Yes	Alive or dead of other cause	Alive	Alive	RMS
264	2000	16	15-19	3	White	Male	2016	Testis	Mixed RMS	Regional	Yes	None	None	Yes	Alive or dead of other cause	Alive	Alive	RMS
